# Supplementary material for: Near-Complete Genome of SARS-CoV-2 Delta (AY.3) Variant Identified in a Dog in Kansas, USA
Source: Viruses. 2021 Oct 19;13(10):2104. doi: 10.3390/v13102104 (PMC8541569; doi:10.3390/v13102104)
Supplement: Supplementary file 1 [file viruses-13-02104-s001.zip]

Archive with 1 entries (1 files):
- viruses-1410293-supplementary.pdf
